# Supplementary material for: ﻿Nasutitermes aurantius (Isoptera, Termitidae, Nasutitermitinae), a new nasutiform termite species from Panama and a key to soldiers of Central American Nasutitermes Dudley, 1890
Source: Zookeys. 2025 Oct 17;1256:163–77. doi: 10.3897/zookeys.1256.158192 (PMC12552842; doi:10.3897/zookeys.1256.158192)
Supplement: XML Treatment for Nasutitermes aurantius [file zookeys.1256.158192-treatment1.xml]

<!DOCTYPE tp:taxon-treatment
  PUBLIC "-//TaxonX//DTD Taxonomic Treatment Publishing DTD v0 20100105//EN" "tax-treatment-NSO.dtd">
<tp:taxon-treatment xmlns:tp="http://www.plazi.org/taxpub"><tp:treatment-meta><kwd-group><label>Taxon classification</label><kwd>
              <named-content content-type="kingdom">Animalia</named-content>
            </kwd><kwd>
              <named-content content-type="order">Blattodea</named-content>
            </kwd><kwd>
              <named-content content-type="family">Termitidae</named-content>
            </kwd></kwd-group><mixed-citation publication-type="journal"><person-group><name><surname>Scheffrahn</surname><given-names>Rudolf H.</given-names></name><name><surname>Wang</surname><given-names>Menglin</given-names></name><name><surname>Bourguignon</surname><given-names>Thomas</given-names></name><name><surname>Rocha</surname><given-names>Mauricio M.</given-names></name><name><surname>Cancello</surname><given-names>Eliana M.</given-names></name><name><surname>Roisin</surname><given-names>Yves</given-names></name><name><surname>Hellemans</surname><given-names>Simon</given-names></name></person-group><article-title>﻿<italic><tp:taxon-name><tp:taxon-name-part taxon-name-part-type="genus" reg="Nasutitermes">Nasutitermes</tp:taxon-name-part> <tp:taxon-name-part taxon-name-part-type="species" reg="aurantius">aurantius</tp:taxon-name-part></tp:taxon-name></italic> (<tp:taxon-name><tp:taxon-name-part taxon-name-part-type="order">Isoptera</tp:taxon-name-part></tp:taxon-name>, <tp:taxon-name><tp:taxon-name-part taxon-name-part-type="family">Termitidae</tp:taxon-name-part></tp:taxon-name>, <tp:taxon-name><tp:taxon-name-part taxon-name-part-type="subfamily">Nasutitermitinae</tp:taxon-name-part></tp:taxon-name>), a new nasutiform termite species from Panama and a key to soldiers of Central American <italic><tp:taxon-name><tp:taxon-name-part taxon-name-part-type="genus" reg="Nasutitermes">Nasutitermes</tp:taxon-name-part></tp:taxon-name></italic> Dudley, 1890</article-title><source>Zookeys</source><day>17</day><month>10</month><year>2025</year><volume>1256</volume><fpage>163</fpage><lpage>177</lpage><pub-id pub-id-type="doi">10.3897/zookeys.1256.158192</pub-id></mixed-citation></tp:treatment-meta><tp:nomenclature><label>﻿</label><tp:taxon-name><object-id xmlns:xlink="http://www.w3.org/1999/xlink" content-type="arpha" xlink:type="simple">225650E4-D45B-59A6-B79F-E26B483F0DF4</object-id>
            <tp:taxon-name-part taxon-name-part-type="genus" reg="Nasutitermes">Nasutitermes</tp:taxon-name-part>
            <tp:taxon-name-part taxon-name-part-type="species" reg="aurantius">aurantius</tp:taxon-name-part>
            <object-id xmlns:xlink="http://www.w3.org/1999/xlink" content-type="zoobank" xlink:type="simple">https://zoobank.org/5D3B658F-57EC-4EC3-BEF4-C3EBB5128D25</object-id>
          </tp:taxon-name><tp:taxon-authority>Scheffrahn</tp:taxon-authority><tp:taxon-status xmlns:xlink="http://www.w3.org/1999/xlink" xlink:type="simple">sp. nov.</tp:taxon-status></tp:nomenclature><tp:treatment-sec sec-type="diagnosis" id="SECID0EDBAE"><title>Diagnosis.</title><p>The soldier of <italic><tp:taxon-name><tp:taxon-name-part taxon-name-part-type="genus" reg="Nasutitermes">N.</tp:taxon-name-part> <tp:taxon-name-part taxon-name-part-type="species" reg="aurantius">aurantius</tp:taxon-name-part></tp:taxon-name></italic> sp. nov. is unique among Central American <italic><tp:taxon-name><tp:taxon-name-part taxon-name-part-type="genus" reg="Nasutitermes">Nasutitermes</tp:taxon-name-part></tp:taxon-name></italic> spp. by its small size and orange head capsule coloration. Among South American <italic><tp:taxon-name><tp:taxon-name-part taxon-name-part-type="genus" reg="Nasutitermes">Nasutitermes</tp:taxon-name-part></tp:taxon-name></italic>, the <italic><tp:taxon-name><tp:taxon-name-part taxon-name-part-type="genus" reg="Nasutitermes">N.</tp:taxon-name-part> <tp:taxon-name-part taxon-name-part-type="species" reg="aurantius">aurantius</tp:taxon-name-part></tp:taxon-name></italic> soldier is closest in size and coloration to <italic><tp:taxon-name><tp:taxon-name-part taxon-name-part-type="genus" reg="Nasutitermes">Nasutitermes</tp:taxon-name-part> <tp:taxon-name-part taxon-name-part-type="species" reg="jaraguae">jaraguae</tp:taxon-name-part></tp:taxon-name></italic> (Holmgren, 1910), but the former has a proportionally longer and thinner nasus. The worker <abbrev xmlns:xlink="http://www.w3.org/1999/xlink" xlink:title="enteric valve armature" id="ABBRID0EYCAE" xlink:type="simple">EVA</abbrev> of <italic><tp:taxon-name><tp:taxon-name-part taxon-name-part-type="genus" reg="Nasutitermes">N.</tp:taxon-name-part> <tp:taxon-name-part taxon-name-part-type="species" reg="aurantius">aurantius</tp:taxon-name-part></tp:taxon-name></italic> is unique among Neotropical <italic><tp:taxon-name><tp:taxon-name-part taxon-name-part-type="genus" reg="Nasutitermes">Nasutitermes</tp:taxon-name-part></tp:taxon-name></italic> spp. in that the distal cushion sections are sclerotized, ovoid, granulated, and spiny. The imago of <italic><tp:taxon-name><tp:taxon-name-part taxon-name-part-type="genus" reg="Nasutitermes">N.</tp:taxon-name-part> <tp:taxon-name-part taxon-name-part-type="species" reg="aurantius">aurantius</tp:taxon-name-part></tp:taxon-name></italic> is the smallest among Central American <italic><tp:taxon-name><tp:taxon-name-part taxon-name-part-type="genus" reg="Nasutitermes">Nasutitermes</tp:taxon-name-part></tp:taxon-name></italic> spp. as measured by head width.</p></tp:treatment-sec><tp:treatment-sec sec-type="description" id="SECID0EAEAE"><title>Description.</title><p><bold><italic>Imago</italic></bold> (Fig. <xref ref-type="fig" rid="F2">2A</xref>). Female unknown. Head capsule dark brown at vertex, gena lighter; clothed in dense setae of varying length. Fontanelle a narrow slit. Eyes nearly circular; projecting nearly half their diameter. Ocellus hyaline; more than one diameter from eye margin. Pronotum concolorous with head capsule; anterior margin straight, posterior margin slightly incised; setation as with head capsule. Antennae with 15 articles, formula 2&gt;3&lt;4=5, third article narrowest. Measurements (mm, <italic>N</italic> = 2, males): Head length to tip of labrum 1.23,1.28; head maximum width with eyes 1.21, 1.25; eye maximum diameter 0.31, 0.35; ocellus maximum diameter 0.10, 0.11; pronotum maximum length 0.56, 0.59; pronotum maximum width 0.94, 95; right forewing length from suture 9.37, 9.94; total length with wings 11.36, 11.64.</p><fig id="F2" position="float" orientation="portrait"><object-id xmlns:xlink="http://www.w3.org/1999/xlink" content-type="doi" xlink:type="simple">10.3897/zookeys.1256.158192.figure2</object-id><object-id xmlns:xlink="http://www.w3.org/1999/xlink" content-type="arpha" xlink:type="simple">FD66AAEB-8DAE-5568-8433-CED6BEA1A8BC</object-id><label>Figure 2.</label><caption><p>Alate of <italic><tp:taxon-name><tp:taxon-name-part taxon-name-part-type="genus" reg="Nasutitermes">Nasutitermes</tp:taxon-name-part> <tp:taxon-name-part taxon-name-part-type="species" reg="aurantius">aurantius</tp:taxon-name-part></tp:taxon-name></italic> sp. nov. (PN1317, male). A. Dorsal habitus; B. Dorsal view of head capsule and pronotum; C. Lateral view of head capsule and pronotum.</p></caption><graphic xmlns:xlink="http://www.w3.org/1999/xlink" xlink:href="zookeys-1256-163_article-158192__-g002.jpg" position="float" orientation="portrait" xlink:type="simple" id="oo_1442280.jpg"><uri content-type="original_file" xlink:type="simple">https://binary.pensoft.net/fig/1442280</uri></graphic></fig><p><bold><italic>Soldier</italic></bold> (Figs <xref ref-type="fig" rid="F3">3</xref>, <xref ref-type="fig" rid="F8">8B</xref>). Monomorphic. Head capsule orange with brown tinge, nasus darker. Head capsule subtriangulate in dorsal view; sides converging rather steeply toward nasus; slight constriction behind antennal sockets. Lateral view of head capsule with slight convexity above and behind antennal sockets. Vertex with four long setae near summit of convexity and two long setae near posterior third of vertex. Nasus narrowly conical with conspicuous setae at tip; nasus nearly parallel with lower margin of gena. Antennae with 13 articles, formula 2&lt;3&gt;4&lt;5. Mandibles with prominent points. Pronotum with shallow lobes angled 120°; margin of dorsal lobe with a few long and numerous very short setae. Tergites with several long setae on posterior margins and many short setae in interior. Postmentum occupies nearly one-fourth of total head height with shallow convexity in lateral view opposite of vertex concavity. Measurements (mm, <italic>N</italic> = 10, X̄, range): Head length1.53 (1.46–1.58); head length to base of nasus 0.91 (0.86–0.94); nasus length 0.62 (0.57–0.67); maximum head width 0.84 (0.77–0.89); pronotum width 0.44 (0.40–0.49); hind tibia length 0.86 (0.86–0.91).</p><fig id="F3" position="float" orientation="portrait"><object-id xmlns:xlink="http://www.w3.org/1999/xlink" content-type="doi" xlink:type="simple">10.3897/zookeys.1256.158192.figure3</object-id><object-id xmlns:xlink="http://www.w3.org/1999/xlink" content-type="arpha" xlink:type="simple">39E93371-6C69-5BC7-A54A-B35FC85BA2E7</object-id><label>Figure 3.</label><caption><p>Soldier of <italic><tp:taxon-name><tp:taxon-name-part taxon-name-part-type="genus" reg="Nasutitermes">Nasutitermes</tp:taxon-name-part> <tp:taxon-name-part taxon-name-part-type="species" reg="aurantius">aurantius</tp:taxon-name-part></tp:taxon-name></italic> sp. nov. (PN1315). A. Dorsal view of head and pronotum; B. Lateral view; C. Ventral view; D. Lateral habitus.</p></caption><graphic xmlns:xlink="http://www.w3.org/1999/xlink" xlink:href="zookeys-1256-163_article-158192__-g003.jpg" position="float" orientation="portrait" xlink:type="simple" id="oo_1442281.jpg"><uri content-type="original_file" xlink:type="simple">https://binary.pensoft.net/fig/1442281</uri></graphic></fig><p><bold><italic>Worker</italic></bold> (Figs <xref ref-type="fig" rid="F4">4</xref>, <xref ref-type="fig" rid="F5">5</xref>, <xref ref-type="fig" rid="F6">6</xref>, <xref ref-type="fig" rid="F8">8B</xref>). Dimorphic. Head capsule light yellowish or light orangish; clothed with about 80 setae of varying lengths. Vertex with concavity behind postclypeus; postclypeus small, with steep posterior margin in lateral view. Fontanelle hyaline, large, ovoid; brain conspicuously white with incision carved out by fontanelle. Antennae with 14 and 13 articles for major and minor morph, respectively; antennal article formula 2&gt;3&lt;4=5 for both. Mandible dentition (wood feeding type) and gap between third marginal tooth and molar prominence similar for both morphs; left mandible with straight cutting edge; molar plate with ridges. Mesenteron well developed forming a complete ring from crop to P1; P1 long, tubular in dorsal and ventral views; forming an “S” from M to <abbrev xmlns:xlink="http://www.w3.org/1999/xlink" xlink:title="enteric valve armature" id="ABBRID0EJHAE" xlink:type="simple">EVA</abbrev> seating visible through cuticle. Enteric valve armature composed of three cushions, each with anterior section consisting of about 80 to 100 rounded scales each with minute points facing posteriorly. Posterior sections of <abbrev xmlns:xlink="http://www.w3.org/1999/xlink" xlink:title="enteric valve armature" id="ABBRID0ENHAE" xlink:type="simple">EVA</abbrev> sclerotized and ovoid; each formed with about 10–12 polygons; central 4–5 polygons granulated and each adorned with a spine; a few scattered scales between and anterior to cushions. Head width measurements (mm, <italic>N</italic> = 10 for each morph): major worker 1.04 X̄ (range 99–1.04); minor worker X̄ 0.87 (range 0.84–0.91).</p><fig id="F4" position="float" orientation="portrait"><object-id xmlns:xlink="http://www.w3.org/1999/xlink" content-type="doi" xlink:type="simple">10.3897/zookeys.1256.158192.figure4</object-id><object-id xmlns:xlink="http://www.w3.org/1999/xlink" content-type="arpha" xlink:type="simple">418CF90C-ABC7-5966-8B78-A3DA98B1298B</object-id><label>Figure 4.</label><caption><p>Worker of <italic><tp:taxon-name><tp:taxon-name-part taxon-name-part-type="genus" reg="Nasutitermes">Nasutitermes</tp:taxon-name-part> <tp:taxon-name-part taxon-name-part-type="species" reg="aurantius">aurantius</tp:taxon-name-part></tp:taxon-name></italic> sp. nov. (PN1315). A. Dorsal view of major worker; B. Dorsal view of minor worker; C. Ventral view of major worker.</p></caption><graphic xmlns:xlink="http://www.w3.org/1999/xlink" xlink:href="zookeys-1256-163_article-158192__-g004.jpg" position="float" orientation="portrait" xlink:type="simple" id="oo_1442282.jpg"><uri content-type="original_file" xlink:type="simple">https://binary.pensoft.net/fig/1442282</uri></graphic></fig><fig id="F5" position="float" orientation="portrait"><object-id xmlns:xlink="http://www.w3.org/1999/xlink" content-type="doi" xlink:type="simple">10.3897/zookeys.1256.158192.figure5</object-id><object-id xmlns:xlink="http://www.w3.org/1999/xlink" content-type="arpha" xlink:type="simple">570D9F3D-D9BC-5E4E-BB9A-8BEFB95094B9</object-id><label>Figure 5.</label><caption><p>Worker of <italic><tp:taxon-name><tp:taxon-name-part taxon-name-part-type="genus" reg="Nasutitermes">Nasutitermes</tp:taxon-name-part> <tp:taxon-name-part taxon-name-part-type="species" reg="aurantius">aurantius</tp:taxon-name-part></tp:taxon-name></italic> sp. nov. (PN1315). A. Dorsal view of major worker head capsule; B. Lateral view of same; C. Major worker mandibles (3M = third marginal tooth, MP = molar prominence); D. Minor worker mandibles.</p></caption><graphic xmlns:xlink="http://www.w3.org/1999/xlink" xlink:href="zookeys-1256-163_article-158192__-g005.jpg" position="float" orientation="portrait" xlink:type="simple" id="oo_1442283.jpg"><uri content-type="original_file" xlink:type="simple">https://binary.pensoft.net/fig/1442283</uri></graphic></fig><fig id="F6" position="float" orientation="portrait"><object-id xmlns:xlink="http://www.w3.org/1999/xlink" content-type="doi" xlink:type="simple">10.3897/zookeys.1256.158192.figure6</object-id><object-id xmlns:xlink="http://www.w3.org/1999/xlink" content-type="arpha" xlink:type="simple">69CDC7A1-43A4-5BFF-9FF6-963BDD6FD881</object-id><label>Figure 6.</label><caption><p>Enteric valve armature of the major worker of <italic><tp:taxon-name><tp:taxon-name-part taxon-name-part-type="genus" reg="Nasutitermes">Nasutitermes</tp:taxon-name-part> <tp:taxon-name-part taxon-name-part-type="species" reg="aurantius">aurantius</tp:taxon-name-part></tp:taxon-name></italic> sp. nov. (PN1315). Inset shows a close-up of the posterior cushion.</p></caption><graphic xmlns:xlink="http://www.w3.org/1999/xlink" xlink:href="zookeys-1256-163_article-158192__-g006.jpg" position="float" orientation="portrait" xlink:type="simple" id="oo_1442284.jpg"><uri content-type="original_file" xlink:type="simple">https://binary.pensoft.net/fig/1442284</uri></graphic></fig></tp:treatment-sec><tp:treatment-sec sec-type="type material" id="SECID0E2JAE"><title>Type material.</title><p><bold><italic>Holotype</italic></bold>: Panama • Soldier; Coclé, Omar Torrijos Herrera National Park (El Cope); <named-content xmlns:xlink="http://www.w3.org/1999/xlink" content-type="dwc:verbatimCoordinates" xlink:type="simple"><named-content content-type="geo-json" specific-use="{&#34;type&#34;:&#34;Point&#34;,&#34;coordinates&#34;:[-80.593020,8.669690]}" id="NCID0EJKAE" xlink:type="simple">8.66969°, -80.59302°</named-content></named-content>; 791 m a.s.l.; 4 June 2010; R. Scheffrahn leg.; many soldiers (one labeled holotype) and workers; University of Florida Termite Collection (<named-content xmlns:xlink="http://www.w3.org/1999/xlink" content-type="dwc:institutional_code" xlink:title="University of Florida Termite Collection" xlink:href="http://grbio.org/institution/university-florida" xlink:type="simple">UFTC</named-content>) no. PN1315. <bold><italic>Paratypes</italic></bold>: Same data as holotype; two subsamples from separate colony; two male alates, many soldiers and workers, five nymphs (PN1317); many soldiers and workers, two nymphs (PN1316).</p></tp:treatment-sec><tp:treatment-sec sec-type="etymology" id="SECID0EWKAE"><title>Etymology.</title><p>The specific name “aurantius” is from Latin “aurantium” meaning “orange”, referring to the soldier’s head capsule coloration.</p></tp:treatment-sec><tp:treatment-sec sec-type="Ecological note" id="SECID0EFLAE"><title>Ecological note.</title><p><italic><tp:taxon-name><tp:taxon-name-part taxon-name-part-type="genus" reg="Nasutitermes">Nasutitermes</tp:taxon-name-part> <tp:taxon-name-part taxon-name-part-type="species" reg="aurantius">aurantius</tp:taxon-name-part></tp:taxon-name></italic> sp. nov. foragers and two alates were collected underneath saturated decaying wood (Fig. <xref ref-type="fig" rid="F8">8</xref>). No above-ground nest structure was observed, so it is assumed that the nest is subterranean. The presence of developed alates suggests that the flight season is in early June. The type locality is classified as tropical rainforest (Köppen-Geiger) with an annual precipitation of &gt; 250 cm.</p></tp:treatment-sec><tp:treatment-sec sec-type="Taxonomic note" id="SECID0E1LAE"><title>Taxonomic note.</title><p><xref ref-type="bibr" rid="B20">Light (1933)</xref> described two additional Central American <italic><tp:taxon-name><tp:taxon-name-part taxon-name-part-type="genus" reg="Nasutitermes">Nasutitermes</tp:taxon-name-part></tp:taxon-name></italic> species from the imago caste: <italic><tp:taxon-name><tp:taxon-name-part taxon-name-part-type="genus" reg="Nasutitermes">N.</tp:taxon-name-part> <tp:taxon-name-part taxon-name-part-type="species" reg="pictus">pictus</tp:taxon-name-part></tp:taxon-name></italic> and <italic><tp:taxon-name><tp:taxon-name-part taxon-name-part-type="genus" reg="Nasutitermes">N.</tp:taxon-name-part> <tp:taxon-name-part taxon-name-part-type="species" reg="colimae">colimae</tp:taxon-name-part></tp:taxon-name></italic>. Both were collected simultaneously during a single dispersal flight by M. Ceballos from an “old orange tree” in Colima, Mexico. No foragers were collected. Their large size (head width 1.65 and 1.95, respectively) suggests that these two species are not <italic><tp:taxon-name><tp:taxon-name-part taxon-name-part-type="genus" reg="Nasutitermes">Nasutitermes</tp:taxon-name-part></tp:taxon-name></italic> but either a <italic><tp:taxon-name><tp:taxon-name-part taxon-name-part-type="genus" reg="Cahuallitermes">Cahuallitermes</tp:taxon-name-part></tp:taxon-name></italic> spp. (imago unknown), a <italic><tp:taxon-name><tp:taxon-name-part taxon-name-part-type="genus" reg="Tenuirostritermes">Tenuirostritermes</tp:taxon-name-part></tp:taxon-name></italic> spp., or an undescribed apicotermitine. Therefore, we consider <italic><tp:taxon-name><tp:taxon-name-part taxon-name-part-type="genus" reg="Nasutitermes">N.</tp:taxon-name-part> <tp:taxon-name-part taxon-name-part-type="species" reg="pictus">pictus</tp:taxon-name-part></tp:taxon-name></italic> Light, 1933 and <italic><tp:taxon-name><tp:taxon-name-part taxon-name-part-type="genus" reg="Nasutitermes">N.</tp:taxon-name-part> <tp:taxon-name-part taxon-name-part-type="species" reg="colimae">colimae</tp:taxon-name-part></tp:taxon-name></italic> Light, 1933 to be <italic>nomina dubia</italic>.</p></tp:treatment-sec><tp:treatment-sec><!--Section generated to contain objects referenced in tp:taxon-treatment.--><fig id="F8" position="float" orientation="portrait"><object-id xmlns:xlink="http://www.w3.org/1999/xlink" content-type="doi" xlink:type="simple">10.3897/zookeys.1256.158192.figure8</object-id><object-id xmlns:xlink="http://www.w3.org/1999/xlink" content-type="arpha" xlink:type="simple">D7EEF71D-D03D-5D2D-835A-CB342767EAF5</object-id><label>Figure 8.</label><caption><p>Field habitus of <italic><tp:taxon-name><tp:taxon-name-part taxon-name-part-type="genus" reg="Nasutitermes">Nasutitermes</tp:taxon-name-part> <tp:taxon-name-part taxon-name-part-type="species" reg="aurantius">aurantius</tp:taxon-name-part></tp:taxon-name></italic> sp. nov. A. Alate (PN1317); B. Foragers (PN1315; note microsporidial infection in abdomen of worker at bottom right).</p></caption><graphic xmlns:xlink="http://www.w3.org/1999/xlink" xlink:href="zookeys-1256-163_article-158192__-g008.jpg" position="float" orientation="portrait" xlink:type="simple" id="oo_1442286.jpg"><uri content-type="original_file" xlink:type="simple">https://binary.pensoft.net/fig/1442286</uri></graphic></fig></tp:treatment-sec><ref-list><ref id="B20"><mixed-citation xmlns:xlink="http://www.w3.org/1999/xlink" xlink:type="simple"><person-group><name name-style="western"><surname>Light</surname><given-names>SF</given-names></name></person-group> (<year>1933</year>) <article-title>Termites of western Mexico.</article-title><source>University of California Publications in Entomology</source><volume>6</volume>: <fpage>79</fpage>–<lpage>164</lpage>.</mixed-citation></ref></ref-list></tp:taxon-treatment>
